# Supplementary material for: Weak Prezygotic Isolating Mechanisms in Threatened Caribbean Acropora Corals
Source: PLoS One. 2012 Feb 14;7(2):e30486. doi: 10.1371/journal.pone.0030486 (PMC3279358; doi:10.1371/journal.pone.0030486)
Supplement: Table S1 — Dates of spawning collection monitoring efforts. A summary of the dates and times when we have attempted to observe and collect acroporid spawn. If spawning did occur, the time gamete bundles were first observed in the mouth of the polyp was recorded as “bundle set time,” the range of spawning times was recorded below each species name, and the “bundle breakup” is the time in which the gamete bundles dissipated. “ns” represents that no spawning was observed, and “x” indicates that we did not monitor that species for spawning. (XLS) [file pone.0030486.s001.xls]

## Sheet: Sheet1
monitoring date	observation type	day after full moon	full moon	location	sunset time	time in	time out	time bundles set	A. palmata	A. cervicornis	A. prolifera
2004-08-04	in situ	4	2004-07-31	Florida Keys	1899-12-31 20:00:00	1899-12-31 21:00:00	1899-12-31 23:00:00	21:00 - 21:18	22:15 - 22:45	x	x
2004-08-31	lab	1	2004-08-30	Panama	1899-12-31 18:30:00	1899-12-31 19:30:00	1899-12-31 23:00:00		ns	ns	x
2004-09-01	lab	2	2004-08-30	Panama	1899-12-31 18:30:00	1899-12-31 19:30:00	1899-12-31 23:00:00		ns	ns	x
2004-09-02	lab	3	2004-08-30	Panama	1899-12-31 18:30:00	1899-12-31 19:30:00	1899-12-31 23:00:00		21:42 - 22:17	ns	x
2004-09-03	lab	4	2004-08-30	Panama	1899-12-31 18:30:00	1899-12-31 19:30:00	1899-12-31 23:00:00	1899-12-31 21:16:00	21:52 - 22:25	ns	x
2005-07-23	in situ	2	2009-07-21	Florida Keys	1899-12-31 20:16:00	1899-12-31 21:15:00	1899-12-31 23:30:00	21:37 - 21:55	22:32 - 22:39	22:43 - 22:57	x
2005-07-24	in situ	3	2009-07-21	Florida Keys	1899-12-31 20:16:00	1899-12-31 21:15:00	1899-12-31 23:00:00		ns	ns	x
2005-08-21	in situ/lab	2	2005-08-19	Belize	1899-12-31 18:17:00	1899-12-31 19:20:00	1899-12-31 20:20:00		ns	1899-12-31 21:00:00	ns
2005-08-22	in situ/lab	3	2005-08-19	Belize	1899-12-31 18:16:00	1899-12-31 19:20:00	1899-12-31 21:30:00	20:00 - 20:21	20:47 - 20:55	21:00 - 21:22	ns
2005-08-23	in situ/lab	4	2005-08-19	Belize	1899-12-31 18:15:00	1899-12-31 19:20:00	1899-12-31 21:30:00	20:00 - 20:38	20:50 - 21:03	20:57 - 21:05	ns
2005-08-24	in situ/lab	5	2005-08-19	Belize	1899-12-31 18:15:00	1899-12-31 19:20:00	1899-12-31 21:30:00	20:02 - 20:35	ns	20:51 - 20:57	ns
2005-08-25	in situ/lab	5	2005-08-19	Belize	1899-12-31 18:14:00	1899-12-31 19:20:00	1899-12-31 22:00:00		ns	ns	ns
2005-09-20	in situ	2	2005-09-18	Panama	1899-12-31 18:15:00	1899-12-31 19:30:00	1899-12-31 21:30:00		ns	ns	x
2005-09-21	in situ	3	2005-09-18	Panama	1899-12-31 18:15:00	1899-12-31 19:35:00	1899-12-31 21:45:00		ns	ns	x
2006-08-11	in situ/lab	2	2006-08-09	Belize	1899-12-31 18:21:00	1899-12-31 19:20:00	1899-12-31 20:30:00		ns	ns	ns
2006-08-12	in situ/lab	3	2006-08-09	Belize	1899-12-31 18:20:00	1899-12-31 19:30:00	1899-12-31 21:30:00	19:42 - 20:11	20:57 - 21:20	ns	ns
2006-08-13	in situ/lab	4	2006-08-09	Belize	1899-12-31 18:19:00	1899-12-31 19:45:00	1899-12-31 21:15:00		ns	ns	1899-12-31 21:05:00
2006-08-14	in situ/lab	5	2006-08-09	Belize	1899-12-31 18:18:00	1899-12-31 19:45:00	1899-12-31 21:00:00		ns	ns	ns
2006-08-15	lab	6	2006-08-09	Belize	1899-12-31 18:17:00	1899-12-31 19:30:00	1899-12-31 22:30:00		x	ns	ns
2006-09-09	in situ	2	2006-09-07	Curacao	1899-12-31 18:40:00	1899-12-31 20:00:00	1899-12-31 21:30:00		ns	ns	ns
2006-09-10	in situ	3	2006-09-07	Curacao	1899-12-31 18:40:00	1899-12-31 20:00:00	1899-12-31 21:45:00		ns	ns	ns
2006-09-11	in situ	4	2006-09-07	Curacao	1899-12-31 18:40:00	1899-12-31 20:15:00	1899-12-31 21:40:00		ns	ns	ns
2006-09-12	in situ	5	2006-09-07	Curacao	1899-12-31 18:40:00	1899-12-31 20:15:00	1899-12-31 21:40:00		ns	ns	ns
2007-08-01	in situ	2	2007-07-30	Antigua	1899-12-31 18:41:00	1899-12-31 20:00:00	1899-12-31 21:20:00		ns	ns	ns
2007-08-02	in situ	3	2007-07-30	Antigua	1899-12-31 18:40:00	1899-12-31 19:50:00	1899-12-31 21:00:00		ns	ns	ns
2007-08-03	in situ	4	2007-07-30	Antigua	1899-12-31 18:39:00	1899-12-31 20:00:00	1899-12-31 21:30:00		ns	ns	ns
2007-08-04	in situ	5	2007-07-30	Antigua	1899-12-31 18:38:00	1899-12-31 20:05:00	1899-12-31 21:30:00		ns	ns	ns
2007-08-30	in situ/lab	2	2007-08-28	Belize	1899-12-31 18:09:00	1899-12-31 19:20:00	1899-12-31 20:30:00		ns	ns	ns
2007-08-31	in situ/lab	3	2007-08-28	Belize	1899-12-31 18:08:00	1899-12-31 19:20:00	1899-12-31 20:30:00		ns	ns	ns
2007-09-01	in situ/lab	4	2007-08-28	Belize	1899-12-31 18:07:00	1899-12-31 19:30:00	1899-12-31 21:30:00	1899-12-31 19:45:00	20:45 - 20:57	ns	ns
2007-09-02	in situ/lab	5	2007-08-28	Belize	1899-12-31 18:06:00	1899-12-31 19:30:00	1899-12-31 21:30:00		ns	ns	ns
2007-09-28	in situ	2	2007-09-26	Curacao	1899-12-31 18:28:00	1899-12-31 19:30:00	1899-12-31 21:00:00		ns	ns	ns
2007-09-29	in situ	3	2007-09-26	Curacao	1899-12-31 18:27:00	1899-12-31 20:00:00	1899-12-31 21:15:00		ns	ns	ns
2007-09-30	in situ	4	2007-09-26	Curacao	1899-12-31 18:26:00	1899-12-31 20:00:00	1899-12-31 21:15:00		ns	ns	ns
2008-08-18	in situ/lab	2	2008-08-16	Belize	1899-12-31 18:16:00	1899-12-31 19:45:00	1899-12-31 21:45:00	19:53 - 20:40	20:40 - 20:53	ns	ns
2008-08-19	in situ/lab	3	2008-08-16	Belize	1899-12-31 18:15:00	1899-12-31 19:45:00	1899-12-31 21:30:00	19:45 - 20:55	20:54 -21:30	20:54 - 21:31	ns
2008-08-20	in situ/lab	4	2008-08-16	Belize	1899-12-31 18:14:00	1899-12-31 19:45:00	1899-12-31 21:00:00		ns	ns	ns
2008-08-21	lab	5	2008-08-16	Belize	1899-12-31 18:13:00	1899-12-31 20:00:00	1899-12-31 22:00:00		x	ns	ns
2008-08-22	lab	6	2008-08-16	Belize	1899-12-31 18:12:00	1899-12-31 20:00:00	1899-12-31 22:20:00		x	ns	ns
2008-08-23	in situ/lab	7	2008-08-16	Belize	1899-12-31 18:11:00	1899-12-31 20:30:00	1899-12-31 22:00:00		ns	ns	ns
2008-09-17	in situ	2	2008-09-15	Panama	1899-12-31 18:15:00	1899-12-31 19:45:00	1899-12-31 21:00:00		ns	ns	x
2008-09-18	in situ	3	2008-09-15	Panama	1899-12-31 18:15:00	1899-12-31 19:45:00	1899-12-31 21:00:00		ns	ns	x
2008-09-19	in situ	4	2008-09-15	Panama	1899-12-31 18:15:00	1899-12-31 19:45:00	1899-12-31 21:15:00	1899-12-31 20:11:00	ns	1899-12-31 21:00:00	x
2008-09-20	in situ	5	2008-09-15	Panama	1899-12-31 18:15:00	1899-12-31 19:45:00	1899-12-31 21:30:00	1899-12-31 19:45:00	ns	21:00 - 21:15	x
2009-08-07	in situ	2	2009-08-06	Belize	1899-12-31 18:25:00	1899-12-31 20:00:00	1899-12-31 21:45:00	1899-12-31 20:10:00	20:49-20:54	21:00--21:10	ns
2009-08-08	in situ	3	2009-08-06	Belize	1899-12-31 18:25:00	1899-12-31 20:00:00	1899-12-31 21:45:00		ns	ns	ns
2009-08-09	lab	4	2009-08-06	Belize	1899-12-31 18:25:00	1899-12-31 20:00:00	1899-12-31 20:50:00		ns	ns	ns
